# Supplementary material for: Fish Skin Mucus Extracts: An Underexplored Source of Antimicrobial Agents
Source: Mar Drugs. 2023 Jun 7;21(6):350. doi: 10.3390/md21060350 (PMC10303038; doi:10.3390/md21060350)
Supplement: Supplementary file 1 [file marinedrugs-21-00350-s001.zip]

Archive with 1 entries (1 files):
- marinedrugs-2421954-supplementary.pdf
